# Supplementary material for: Gut Microbiotas, Plasma Metabolites, and Autism Spectrum Disorder: A Bidirectional Mendelian Randomization Analysis
Source: Pathogens. 2025 Nov 10;14(11):1137. doi: 10.3390/pathogens14111137 (PMC12655273; doi:10.3390/pathogens14111137)
Supplement: Supplementary file 1 [file pathogens-14-01137-s001.zip]

Archive with 1 entries (1 files):
- pathogens-3865881-supplementary.pdf
